# Supplementary material for: An insurmountable obstacle: Experiences of Chinese women undergoing in vitro fertilization
Source: PLoS One. 2024 Oct 7;19(10):e0311660. doi: 10.1371/journal.pone.0311660 (PMC11458033; doi:10.1371/journal.pone.0311660)
Supplement: S1 Data — (ZIP) [file pone.0311660.s001.zip]

Archive with 27 entries (24 files):
- data/
- data/P6.docx
- __MACOSX/
- __MACOSX/data/
- __MACOSX/data/._P6.docx
- data/P10.docx
- __MACOSX/data/._P10.docx
- data/.DS_Store
- __MACOSX/data/._.DS_Store
- data/P11.docx
- __MACOSX/data/._P11.docx
- data/P7+P8.docx
- __MACOSX/data/._P7+P8.docx
- data/P1.docx
- __MACOSX/data/._P1.docx
- data/P2.docx
- __MACOSX/data/._P2.docx
- data/P3.docx
- __MACOSX/data/._P3.docx
- data/P12.docx
- __MACOSX/data/._P12.docx
- data/P4.docx
- __MACOSX/data/._P4.docx
- data/P9.docx
- __MACOSX/data/._P9.docx
- data/P5.docx
- __MACOSX/data/._P5.docx
